# Supplementary material for: Unveiling an ancient biological invasion: molecular analysis of an old European alien, the crested porcupine (Hystrix cristata)
Source: BMC Evol Biol. 2009 May 18;9:109. doi: 10.1186/1471-2148-9-109 (PMC2686709; doi:10.1186/1471-2148-9-109)
Supplement: Additional File 1 — Summary molecular statistics. Summary statistics of geographic and phylogenetic groups of analyzed samples for Cytochrome b, Control Region, rRNA 12S and the whole mtDNA fragment (composite). [file 1471-2148-9-109-S1.xls]

## Sheet: Foglio1
			Cytochrome b						CR						12S						Composite
PARTITION	N		H	Hd	S	π	θ S		H	Hd	S	π	θ S		H	Hd	S	π	θ S		H	Hd	S	π	θ S
GEOGRAPHY
Hystrix cristata
Italy	161		2	0.061	1	0.0001	0.177		6	0.572	4	0.0008	0.707		1	--	--	--	--		7	0.607	5	0.0004	0.884
North Central	135		1	--	--	--	--		6	0.621	4	0.0009	0.73		1	--	--	--	--		6	0.621	4	0.0004	0.73
South	13		2	0.513	1	0.0007	0.322		1	--	--	--	--		1	--	--	--	--		2	0.513	1	0.0002	0.322
Sicily	13		1	--	--	--	--		2	0.282	1	0.0003	0.322		1	--	--	--	--		2	0.282	1	0.0001	0.322
North Africa	12		5	0.788	24	0.01	7.947		7	0.864	36	0.0134	11.921		6	0.803	7	0.003	2.318		8	0.894	67	0.0096	22.186
Tunisia-Libya	7		3	0.524	22	0.0142	8.98		4	0.714	35	0.0182	14.286		4	0.714	5	0.0034	2.041		4	0.714	62	0.0129	25.306
Morocco	5		2	0.6	2	0.0017	0.96		3	0.7	3	0.0018	1.44		4	0.9	3	0.002	1.44		4	0.9	8	0.0018	3.84
East Africa	4		4	1	14	0.01	7.636		4	1	31	0.019	16.909		3	0.833	3	0.0026	1.636		4	1	48	0.0117	26.182
Eritrea-Ethiopia	3		3	1	6	0.006	4		3	1	19	0.144	12.667		2	0.667	2	0.0023	1.333		3	1	27	0.0082	18
Tanzania	1		1	--	--	--	--		1	--	--	--	--		1	--	--	--	--		1	--	--	--	--
West Africa
Burkina Faso	2		1	--	--	--	--		1	--	--	--	--		1	--	--	--	--		1	--	--	--	--
PHYLOGENY
Hystrix cristata	179		11	0.191	40	0.003	6.942		18	0.653	60	0.004	10.413		10	0.19	13	0.001	2.256		20	0.682	113	0.0028	19.612
Mediterranean group	171		4	0.113	3	0.0002	0.525		11	0.62	11	0.0012	1.924		5	0.113	4	0.0003	0.7		13	0.652	18	0.0006	3.149
Sub Sahara group	8		7	0.964	21	0.01	8.099		7	0.964	39	0.0162	15.041		5	0.857	6	0.0032	2.314		7	0.964	66	0.0107	25.536
Hystrix africaeaustralis	9		3	0.722	2	0.0015	0.736		7	0.917	16	0.0065	5.887		6	0.833	5	0.0027	1.84		9	1	23	0.0038	8.463
All samples	188		14	0.266	67	0.0073	11.53		25	0.686	89	0.009	15.316		16	0.266	25	0.0028	4.302		29	0.712	181	0.0068	31.118
N: sample size; H: haplotypes number; Hd: haplotype diversity; S: segregating sites; π: nucleotide diversity averaged per site; θ s: θ from S.
