# Supplementary material for: Unveiling an ancient biological invasion: molecular analysis of an old European alien, the crested porcupine (Hystrix cristata)
Source: BMC Evol Biol. 2009 May 18;9:109. doi: 10.1186/1471-2148-9-109 (PMC2686709; doi:10.1186/1471-2148-9-109)
Supplement: Additional File 2 — Sample details. Haplotype ID and locality of analyzed samples (gps point in decimal degrees). [file 1471-2148-9-109-S2.xls]

## Sheet: Foglio1
Locality				Species		Locality				Species		Locality				Species		Locality				Species
North Central Italy				H. cristata		North Central Italy				H. cristata		North Central Italy				H. cristata		Sicily, Italy				H. cristata
	Haplotype	Sample ID	Coord.X°	Coord.Y°			Haplotype	Sample ID	Coord.X°	Coord.Y°			Haplotype	Sample ID	Coord.X°	Coord.Y°			Haplotype	Sample ID	Coord.X°	Coord.Y°
	Ita-A	Hx04	12.9678	41.9892				Hx163	12.1898	42.3543				Hx176	12.3996	42.2016			Ita-B	Hx94	13.4078	37.7216
		Hx06	12.8375	42.2111				Hx166	12.1476	42.3371				Hx194	12.393	42.14		Burkina Faso				H. cristata
		Hx11	12.8876	42.0889				Hx167	12.1342	42.3384				Hx208	13.712	41.361			BuF-A	BuF01	-1.55931	11.067
		Hx12	12.8159	42.109				Hx171	11.7	42.6				Hx212	13.355	41.758				BuF02	-1.66635	11.0589
		Hx14	12.389	41.8545				Hx172	12.0413	42.1932			Ita-C	Hx33	12.7753	42.5002		Eritrea				H. cristata
		Hx19	13.6989	41.3547				Hx178	12.4294	42.2082				Hx34	12.1348	42.3524			Eri-A	Eri01	37.1661	15.0675
		Hx20	12.3424	41.8102				Hx183	10.5866	43.9045				Hx165	12.2104	42.3265			Eri-B	Eri02	39.3469	14.8714
		Hx22	12.8103	42.4783				Hx184	10.5881	43.8956			Ita-D	Hx09	13.5953	41.3083		Ethiopia				H. cristata
		Hx23	12.8084	42.4775				Hx186	10.5642	43.9351			Ita-E	Hx51	12.2665	42.8661			Eth-A	Eth01	37.302	6.846
		Hx24	12.8147	42.4796				Hx187	10.6283	43.82				Hx78	13.3224	43.3428		Libya				H. cristata
		Hx25	12.8199	42.4777				Hx190	10.6062	43.8947				Hx98	11.4954	43.636			Lib-A	Lib01	15.2	31.989
		Hx27	13.3066	41.8491				Hx195	12.555	41.849				Hx103	13.0656	43.1381		Morocco				H. cristata
		Hx30	12.8061	42.474				Hx197	12.613	42.212				Hx104	13.555	42.9239			Mor-A	Mor01	-5.41421	35.8786
		Hx45	12.8586	42.3805				Hx198	10.576	43.908				Hx105	13.0935	43.0802			Mor-B	Mor02	-8.837	30.485
		Hx48	12.4613	41.7685				Hx199	11.764	43.731				Hx119	12.4434	43.9403			Mor-C	Mor03	-9.319	30.826
		Hx49	12.3403	41.7136				Hx209	12.248	41.932				Hx161	12.1968	42.3559			Mor-D	Mor04	-5.355	35.903
		Hx50	11.796	43.0652				Hx210	12.68	42.039				Hx168	11.21	43.25				Mor05	-5.35	35.897
		Hx54	12.5553	41.8297				Hx217	13.813	41.976				Hx185	10.461	43.9887		Tanzania				H. cristata
		Hx62	11.974	42.0814			Ita-B	Hx01	13.0653	41.9648				Hx189	10.5633	43.9358			Tnz-A	Tan01	32.3277	-3.58807
		Hx63	13.776	41.335				Hx03	13.3269	41.7978				Hx196	12.88	43.745		Tunisia				H. cristata
		Hx64	12.099	42.8708				Hx05	13.6178	41.3036			Ita-F	Hx18	12.2069	41.9183			Tun-A	Tun01	10.4785	32.8704
		Hx69	12.2915	42.0121				Hx07	12.8147	42.1083				Hx56	12.4046	41.8385				Tun03	10.9752	36.9166
		Hx70	12.3961	41.8428				Hx08	12.8972	42.1603				Hx67	12.4303	41.96				Tun04	11.0122	37.0589
		Hx72	12.4503	41.7643				Hx10	13.2744	41.2986				Hx124	12.0914	42.1513				Tun05	11.0184	37.0568
		Hx75	13.5272	41.3736				Hx13	13.3094	41.8503				Hx128	12.296	41.867			Tun-B	Tun02	10.4592	32.4611
		Hx77	13.2591	43.3472				Hx17	11.6878	42.5272				Hx159	12.2058	42.3209			Tun-C	Tun06	8.145	33.918
		Hx79	13.1692	41.6325				Hx21	13.0952	41.7568				Hx213	12.213	41.83		Namibia				H. africaeaustralis
		Hx82	12.7973	42.0605				Hx44	12.858	42.3832		South Italy				H. cristata			Nam-A	Nam02	16.2937	-22.1645
		Hx86	12.3847	42.0827				Hx55	12.6662	41.7854			Ita-A	Hx200	16.665	40.561			Nam-B	Nam03	21.5812	-18.1131
		Hx87	12.964	42.159				Hx61	11.9769	42.0835				Hx201	16.683	40.621			Nam-C	Nam04	18.1038	-22.7095
		Hx90	12.7411	43.7023				Hx65	12.5004	41.9287				Hx202	16.445	40.633			Nam-D	Nam05	16.666	-20.816
		Hx91	12.395	42.0965				Hx73	12.428	41.9596				Hx203	16.154	40.501		South Africa				H. africaeaustralis
		Hx92	12.3233	41.7255				Hx74	12.4312	41.9556				Hx204	16.672	40.548			SAf-A	SAf01	19.3436	-34.4238
		Hx102	11.8499	42.627				Hx76	11.4241	42.4583				Hx214	16.709	40.6			SAf-B	SAf04	20.5	-29.3
		Hx106	12.4141	41.8673				Hx81	12.9884	41.9484				Hx215	16.639	40.638			SAf-C	SAf05	21.314	-29.2
		Hx112	11.6867	42.5604				Hx83	11.6665	42.5694				Hx216	16.561	40.596		Zambia				H. africaeaustralis
		Hx120	12.4492	43.9273				Hx85	12.3933	42.0947			Ita-G	Hx02	16.5145	39.7112			Zam-A	Zam01	27.562	-13.543
		Hx121	12.3463	41.7109				Hx88	13.7089	41.5692				Hx125	16.0615	39.6453			Zam-B	Zam02	29.306	-15.38
		Hx129	12.8783	42.2575				Hx109	11.7597	42.6632				Hx205	16.045	39.711		Israel				H. indica
		Hx131	12.6032	41.9806				Hx115	11.7129	42.5734				Hx206	16.271	39.605			Isr-A	IN02	34.9494	32.1478
		Hx132	12.4296	41.9182				Hx117	12.9339	41.9645				Hx207	16.516	39.7113
		Hx133	12.4577	41.7612				Hx118	12.959	41.8642		Sicily, Italy				H. cristata
		Hx134	12.72	42.28				Hx123	12.9511	41.9144			Ita-A	Hx52	15.0878	36.7861
		Hx135	13.1	41.66				Hx126	13.3611	41.3866				Hx53	15.0878	36.7914
		Hx140	13.05	41.6				Hx127	12.7645	41.7146				Hx58	14.5638	37.2555
		Hx143	13.05	41.81				Hx130	12.0901	42.15				Hx59	15.1803	37.1431
		Hx146	13.06	41.65				Hx137	12.89	41.79				Hx60	12.7657	38.1526
		Hx150	13.23	42.17				Hx141	12.87	41.78				Hx89	12.7577	38.1613
		Hx151	13.2855	42.1957				Hx142	13.05	41.77				Hx93	13.5689	37.8924
		Hx152	13.2906	42.1844				Hx149	11.95	42.05				Hx96	13.4955	37.6122
		Hx153	13.2965	42.1757				Hx157	12.2078	42.3378				Hx97	12.7728	38.0742
		Hx154	13.2909	42.1845				Hx164	12.1931	42.3473				Hx99	13.6497	37.9889
		Hx155	12.1753	42.348				Hx170	11.9	42.5				Hx100	13.3775	37.9233
		Hx158	12.1943	42.3511				Hx175	12.4236	42.2128			Ita-B	Hx71	12.7816	38.083
